# Supplementary material for: Association between Posttreatment Serum Platelet-to-Lymphocyte Ratio and Distant Metastases in Patients with Hepatocellular Carcinoma Receiving Curative Radiation Therapy
Source: Cancers (Basel). 2023 Mar 26;15(7):1978. doi: 10.3390/cancers15071978 (PMC10092989; doi:10.3390/cancers15071978)
Supplement: Supplementary file 1 [file cancers-15-01978-s001.zip]

Archive with 1 entries (1 files):
- cancers-2271748-supplementary.pdf
